# Supplementary material for: Visual Attention to Emotional Faces in Children: An Eye-Tracking Study of Social Visual Attention
Source: Brain Sci. 2026 Jun 29;16(7):683. doi: 10.3390/brainsci16070683 (PMC13406557; doi:10.3390/brainsci16070683)
Supplement: Supplementary file 1 [file brainsci-16-00683-s001.zip]

Archive with 1 entries (1 files):
- brainsci-4356263-supplementary.pdf
